# Supplementary material for: Unraveling Gut Microbiota Signatures Associated with PPARD and PARGC1A Genetic Polymorphisms in a Healthy Population
Source: Genes (Basel). 2022 Feb 1;13(2):289. doi: 10.3390/genes13020289 (PMC8871880; doi:10.3390/genes13020289)
Supplement: Supplementary file 1 [file genes-13-00289-s001.zip]

Archive with 1 entries (1 files):
- genes-1574098-supplementary.pdf
